# Supplementary material for: Beyond Competencies: Associations between Personality and School Grades Are Largely Independent of Subject-Specific and General Cognitive Competencies
Source: J Intell. 2022 Apr 27;10(2):26. doi: 10.3390/jintelligence10020026 (PMC9149965; doi:10.3390/jintelligence10020026)
Supplement: Supplementary file 1 [file jintelligence-10-00026-s001.zip]

Archive with 1 entries (1 files):
- jintelligence-1593035-supplementary.pdf
